# Supplementary material for: Health Risk and Quality Assessment of Vegetables Cultivated on Soils from a Heavily Polluted Old Mining Area
Source: Toxics. 2023 Jul 4;11(7):583. doi: 10.3390/toxics11070583 (PMC10384379; doi:10.3390/toxics11070583)
Supplement: Supplementary file 1 [file toxics-11-00583-s001.zip]

Archive with 1 entries (1 files):
- toxics-2398941-supplementary.pdf
